# Supplementary material for: Impact of Manganese on Neuronal Function: An Exploratory Multi-Omics Study on Ferroalloy Workers in Brescia, Italy
Source: Brain Sci. 2025 Jul 31;15(8):829. doi: 10.3390/brainsci15080829 (PMC12384076; doi:10.3390/brainsci15080829)
Supplement: Supplementary file 1 [file brainsci-15-00829-s001.zip]

Archive with 1 entries (1 files):
- brainsci-3712284-supplementary.pdf
